# Supplementary material for: Targeted Exome Sequencing of Genes Involved in Rare CNVs in Early-Onset Severe Obesity
Source: Front Genet. 2022 Mar 7;13:839349. doi: 10.3389/fgene.2022.839349 (PMC8940233; doi:10.3389/fgene.2022.839349)
Supplement: Supplementary file 1 [file Table2.XLSX]

## Sheet: Sheet1
Supplemental Table 2. Rare variants with allele frequencies <0.005 and their in silico prediction values (reference genome hg19)
Gene	Type of variant	Geno type	Chromosome position (hg19)	DNA change	Amino acid change	rs number	MAF gnomAD	MAF gnomad FIN	CADD	Mutation Taster2	M-CAP	REVEL	SIFT	Polyphen2	ACMG Classification by Varsome
TRMT2A	missense	het	22:20100722 C>T	c.1468 G>A	p.Glu490Lys	rs200994055|	0.00014	0.0011	27.2	Disease causing	Damaging	Benign	Damaging	Benign	VUS
MCTP2	missense	het	15:94841634 G>A	c.140 G>A	p.Arg47His		0.0004	0.004	25.7	Disease causing	Damaging	Benign	Damaging	Probably Damaging	Likely benign
C16orf54	missense	het	16:29755701 C>T	c.572 G>A	p.Arg191Gln	rs200313763	0.001	0.0017	20.2	Disease causing	Tolerated	Benign	Damaging	Probably Damaging	VUS / Benign
C22orf39	frameshift deletion	het	22:19435005 G>-	c.199 delC	p.Leu67TyrfsTer139	rs756938150	0.0006	0.0014	NA	NA	NA	NA	NA	NA	VUS
ARVCF	splicing	het	22:19959880 C>T	c.2695+1 G>A		rs200210011	0.0005	0.0049	33.0	Disease causing	NA	NA	NA	NA	VUS
GNB1L	splicing	het	22:19808120 C>A	c.254+1 G>T		rs202068306	0.0005	0.0040	35.0	Disease causing	NA	NA	NA	NA	VUS
ESF1	missense variant	het	20:13698107 T>A	c.2170 A>G	p.Asn724Asp		0.0002	0.0015	25.5	Disease causing	Tolerated	Benign	Damaging	Probably Damaging	VUS
ARVCF	missense variant	het	22:19969137 G>A	c.493 C>T	p.Arg165Trp	rs370509242	0.0004	0.003	26.6	Disease causing	Damaging	Benign	Damaging	Probably Damaging	Likely benign
KLHL22	missense variant	het	22:20819692 G>A	c.565 C>T	p.Arg189Cys	rs201897728	0.0003	0.0020	31.0	Disease causing	Damaging	Benign	Damaging	Probably Damaging	VUS
MVP	stop gain	het	16:29853145 C>T	c.1420 C>T	p.Arg474Ter		0.0005	0.003	34.0	Disease causing	NA	NA	NA	NA	VUS
MAF gnomad FIN; minor allele frequency in gnomad Finnish population
NA; data not available
ACMG; American College of Medical Genetics and Genomics
VUS; Variant of uncertain significance
